# Supplementary material for: Unveiling the Roles of Low-Density Lipoprotein Receptor-Related Protein 6 in Intestinal Homeostasis, Regeneration and Oncogenesis
Source: Cells. 2021 Jul 15;10(7):1792. doi: 10.3390/cells10071792 (PMC8307932; doi:10.3390/cells10071792)
Supplement: Supplementary file 1 [file cells-10-01792-s001.zip]

Archive with 5 entries (4 files):
- cells-1254428-supplementary/
- cells-1254428-supplementary/RaischFigureS1.jpg
- cells-1254428-supplementary/RaischFigureS2.jpg
- cells-1254428-supplementary/RaischFigureS3.jpg
- cells-1254428-supplementary/RaischTableS1.pdf
